# Supplementary material for: Acetyl-CoA Counteracts the Inhibitory Effect of Antiandrogens on Androgen Receptor Signaling in Prostate Cancer Cells
Source: Cancers (Basel). 2022 Nov 29;14(23):5900. doi: 10.3390/cancers14235900 (PMC9738902; doi:10.3390/cancers14235900)
Supplement: Supplementary file 1 [file cancers-14-05900-s001.zip]

Archive with 1 entries (1 files):
- cancers-2027226-supplementary.pdf
